# Supplementary material for: Duplication at 19q13.32q13.33 Segregating with Neuropsychiatric Phenotype in a Three-Generation Family: Towards the Definition of a Critical Region
Source: Genes (Basel). 2023 Nov 29;14(12):2157. doi: 10.3390/genes14122157 (PMC10742575; doi:10.3390/genes14122157)
Supplement: Supplementary file 1 [file genes-14-02157-s001.zip]

Archive with 1 entries (1 files):
- genes-2700852-supplementary.pptx
